# Supplementary material for: Trainability of affordance judgments in right and left hemisphere stroke patients
Source: PLoS One. 2024 May 3;19(5):e0299705. doi: 10.1371/journal.pone.0299705 (PMC11068188; doi:10.1371/journal.pone.0299705)
Supplement: S1 Dataset — (XLSX) [file pone.0299705.s013.xlsx]

## Sheet: main_analyses
Bauer_Finkel_Randerath_Trainability_of_affordance-based_judgments_in_right_or_left_hemisphere_stroke_patients
Group	Participant	impairment_star_cancellation	impairment_gesture_imitation	acc.1	acc.2	acc.3	d.1	d.2	d.3	c.1	c.2	c.3
LBD	LBD01	0	1	68.52	86.11	81.48	1.3	2.34	1.8	1.23	0.5	0.23
LBD	LBD02	0	0	59.26	88.89	88.89	1.06	2.9	2.53	1.22	0.43	0.14
LBD	LBD03	0	1	72.22	93.06	85.19	1.75	2.99	2.08	0.88	0.15	0.09
LBD	LBD04	0	0	68.52	90.28	81.48	1.44	2.75	2.19	0.86	0.34	0.66
LBD	LBD05	0	1	66.67	87.5	74.07	1.18	2.54	1.66	1.29	0.58	0.58
LBD	LBD06	0	0	87.04	97.22	92.59	2.45	3.53	2.88	0.35	0.12	0.04
LBD	LBD07	0	0	92.59	95.83	88.89	2.91	3.34	2.53	0.3	0.21	0.14
LBD	LBD08	0	1	79.63	80.56	59.26	2.01	1.94	1.14	0.57	0.37	1.18
LBD	LBD09	0	0	74.07	90.28	92.59	1.84	2.65	2.83	0.83	0.32	0.46
LBD	LBD10	0	0	72.22	83.06	88.89	1.42	1.85	2.56	0.45	0.11	0.6
LBD	LBD11	1	1	79.63	85.95	81.48	1.88	2.16	1.92	0.41	0.08	0.52
LBD	LBD12	1	1	83.33	79.17	81.48	2.22	1.64	2.02	0.24	0.06	0.4
LBD	LBD13	0	1	74.07	88.89	85.19	1.29	2.57	2.15	0.03	0.22	0.4
LBD	LBD14	1	1	66.67	86.11	70.37	1.4	2.67	1.48	0.88	0.38	0.66
LBD	LBD15	0	1	81.48	88.89	77.78	2.18	2.54	1.84	0.66	0.11	0.48
LBD	LBD16	0	0	68.52	85.91	85.19	1.32	2.43	2.32	1.22	0.63	0.72
LBD	LBD17	0	1	85.19	88.73	92.59	2.44	2.47	2.88	0.53	0.23	0.31
LBD	LBD18	0	1	79.63	70.83	81.48	2	1.09	2.02	0.88	0.3	0.4
LBD	LBD19	1	0	48.15	81.94	62.96	0.25	1.86	1.31	1.63	0.05	1.1
LBD	LBD20	0	0	68.52	84.72	77.78	1.32	2.25	1.57	1.22	0.54	0.34
LBD	LBD21	0	1	75.93	81.94	77.78	1.68	2.28	1.57	0.84	0.91	0.34
LBD	LBD22	0	1	87.04	88.89	92.59	2.43	2.56	2.83	0.03	0.06	0.46
LBD	LBD23	0	0	83.33	88.89	88.89	2.26	2.47	2.43	0.75	0.23	0.26
LBD	LBD24	0	0	81.48	87.5	92.59	2.02	2.49	2.88	0.67	0.31	0.31
LBD	LBD25	0	0	87.04	81.94	85.19	2.55	1.87	2.08	0.4	0.22	0.09
LBD	LBD26	0	0	74.07	93.06	81.48	1.65	3	1.8	0.53	0.22	0.23
LBD	LBD27	0	0	70.37	91.67	81.48	1.44	2.86	2.08	1.16	0.21	0.84
LBD	LBD28	0	0	73.43	83.33	77.78	1.79	1.97	2	0.08	0.14	0.75
LBD	LBD29	0	1	70.37	87.5	92.59	1.44	2.44	2.88	0.63	0.28	0.04
LBD	LBD30	0	1	84.83	88.89	81.48	2.31	2.55	1.92	0.2	0.37	0.52
RBD	RBD01	0	1	44.44	63.89	48.15	-0.13	1.46	0.27	1.82	1.15	1.61
RBD	RBD02	0	0	77.78	81.71	85.19	1.93	1.97	2.08	0.44	0.23	0.09
RBD	RBD03	1	0	50	77.78	66.67	0.39	2.04	1.33	1.56	0.7	0.74
RBD	RBD04	0	0	50	76.39	70.37	0.39	2.07	1.68	1.56	0.84	0.91
RBD	RBD05	1	0	68.52	84.72	77.78	0.95	2.16	1.84	0.25	0.14	0.48
RBD	RBD06	0	0	68.52	90.28	81.48	1.57	2.75	2.08	0.97	0.34	0.84
RBD	RBD07	1	0	72.22	81.94	66.67	1.19	2.02	0.81	0.39	0.11	0.21
RBD	RBD08	0	0	53.7	81.94	88.89	0.59	1.86	2.59	1.46	0.07	0.45
RBD	RBD09	1	1	71.51	67.58	70.37	1.36	0.97	1.04	0.68	0.29	0.32
RBD	RBD10	1	0	44.44	83.33	52	-0.13	2.27	0.27	1.82	0.42	1.61
RBD	RBD11	0	0	72.38	90.28	84.62	1.71	2.68	2.25	0.24	0.12	0.28
RBD	RBD12	0	0	62.96	84.72	88.89	1.29	2.19	2.53	1.1	0.12	0.14
RBD	RBD13	1	0	90.74	91.67	88.89	2.72	2.88	2.56	0.32	0.28	0.6
RBD	RBD14	1	0	74.07	83.1	59.26	1.57	2	1.14	0.09	0.22	1.18
RBD	RBD15	1	1	64.81	79.17	74.07	0.9	1.68	1.28	0.36	0.06	0.2
RBD	RBD16	1	0	50.85	90.28	59.26	0.59	2.66	1.14	1.45	0.17	1.18
RBD	RBD17	1	1	70.37	58.33	77.78	1.15	0.44	1.52	0.47	0.03	0.08
RBD	RBD18	0	0	77.78	87.5	81.48	1.88	2.54	1.8	0.94	0.58	0.23
RBD	RBD19	1	1	75.93	84.72	74.07	1.64	2.04	1.68	0.34	0.14	1.04
RBD	RBD20	0	0	59.26	93.06	81.48	1.06	3.02	2.02	1.22	0.05	0.4
RBD	RBD21	1	0	77.35	80.32	77.78	1.48	1.73	1.57	0.21	0.38	0.34
RBD	RBD22	0	1	85.19	84.72	88.89	2.11	2.28	2.43	0.1	0.36	0.26
RBD	RBD23	0	0	55.56	88.89	66.67	0.79	2.57	1.5	1.35	0.22	1
RBD	RBD24	0	0	72.22	90.28	85.19	1.48	2.75	2.15	0.94	0.47	0.4
RBD	RBD25	0	0	55.56	88.89	85.19	0.79	2.59	2.25	1.35	0.26	0.28
RBD	RBD26	0	0	44.44	76.39	81.48	-0.13	1.83	2.02	1.82	0.59	0.4
RBD	RBD27	0	0	68.52	87.3	88.89	1.12	2.32	2.56	0.8	0.38	0.6
RBD	RBD28	1	0	59.26	73.61	62.96	0.98	1.42	1.31	1.26	0.29	1.1
RBD	RBD29	1	0	75.93	83.33	85.19	1.76	2.29	2.32	1	0.71	0.72
RBD	RBD30	1	0	55.56	83.33	81.48	0.85	1.94	2.02	1.15	0.03	0.4
Please note that the following coding and abbreviations have been used:
Variable name:
variable.timepoint
Variables:
acc = accuracy (%)
d = d-prime/ perceptual sensitivity
c = judgement tendency (absolute values)
impairment_star_cancellation: 0 = not impaired; 1 = impaired
impairment_gesture_imitation: 0 = not impaired; 1 = impaired
Timepoints:
1 = pre training (Session 1 pre training and Session 2 pre training merged)
2 = training
3 = post training

## Sheet: S1_vs_S2_pre_training
Bauer_Finkel_Randerath_Trainability_of_affordance-based_judgments_in_right_or_left_hemisphere_stroke_patients
Group	Participant	impairment_star_cancellation	impairment_gesture_imitation	acc.0.1	acc.0.2	d.0.1	d.0.2	c.0.1	c.0.2
LBD	LBD01	0	1	74.1	63	1.68	0.93	1.04	1.42
LBD	LBD02	0	0	66.7	51.9	1.5	0.62	1	1.44
LBD	LBD03	0	1	81.5	63	2.19	1.31	0.66	1.1
LBD	LBD04	0	0	85.2	51.9	2.25	0.62	0.28	1.44
LBD	LBD05	0	1	63	70.4	0.93	1.44	1.42	1.16
LBD	LBD06	0	0	88.9	85.2	2.53	2.36	0.14	0.57
LBD	LBD07	0	0	96.3	88.9	3.23	2.59	0.14	0.45
LBD	LBD08	0	1	85.2	74.1	2.36	1.66	0.57	0.58
LBD	LBD09	0	0	77.8	70.4	2	1.68	0.75	0.91
LBD	LBD10	0	0	70.4	74.1	1.44	1.39	1.16	0.26
LBD	LBD11	1	1	74.1	85.2	1.39	2.36	0.26	0.57
LBD	LBD12	1	1	88.9	77.8	2.43	2	0.26	0.75
LBD	LBD13	0	1	74.1	74.1	1.29	1.29	0.03	0.03
LBD	LBD14	1	1	74.1	59.3	1.66	1.14	0.58	1.18
LBD	LBD15	0	1	85.2	77.8	2.36	2	0.57	0.75
LBD	LBD16	0	0	66.7	70.4	1.21	1.44	1.28	1.16
LBD	LBD17	0	1	92.6	77.8	2.88	2	0.31	0.75
LBD	LBD18	0	1	88.9	70.4	2.56	1.44	0.6	1.16
LBD	LBD19	1	0	51.9	44.4	0.62	-0.13	1.44	1.82
LBD	LBD20	0	0	66.7	70.4	1.21	1.44	1.28	1.16
LBD	LBD21	0	1	81.5	70.4	1.92	1.44	0.52	1.16
LBD	LBD22	0	1	81.5	92.6	2.02	2.83	0.4	0.46
LBD	LBD23	0	0	74.1	92.6	1.68	2.83	1.04	0.46
LBD	LBD24	0	0	74.1	88.9	1.48	2.56	0.74	0.6
LBD	LBD25	0	0	96.3	77.8	3.23	1.88	0.14	0.94
LBD	LBD26	0	0	81.5	66.7	1.8	1.5	0.06	1
LBD	LBD27	0	0	70.4	70.4	1.44	1.44	1.16	1.16
LBD	LBD28	0	0	65.4	81.5	1.5	2.08	1	0.84
LBD	LBD29	0	1	77.8	63	1.57	1.31	0.17	1.1
LBD	LBD30	0	1	88.9	80.8	2.43	2.19	0.26	0.66
RBD	RBD01	0	1	44.4	44.4	-0.13	-0.13	1.82	1.82
RBD	RBD02	0	0	66.7	88.9	1.33	2.53	0.74	0.14
RBD	RBD03	1	0	55.6	44.4	0.91	-0.13	1.3	1.82
RBD	RBD04	0	0	55.6	44.4	0.91	-0.13	1.3	1.82
RBD	RBD05	1	0	66.7	70.4	0.84	1.05	0.42	0.09
RBD	RBD06	0	0	74.1	63	1.83	1.31	0.84	1.1
RBD	RBD07	1	0	70.4	74.1	1.04	1.33	0.32	0.46
RBD	RBD08	0	0	63	44.4	1.31	-0.13	1.1	1.82
RBD	RBD09	1	1	81.5	61.5	2.08	0.64	0.84	0.52
RBD	RBD10	1	0	44.4	44.4	-0.13	-0.13	1.82	1.82
RBD	RBD11	0	0	80.8	64	1.92	1.5	0.52	1
RBD	RBD12	0	0	70.4	55.6	1.68	0.91	0.91	1.3
RBD	RBD13	1	0	92.6	88.9	2.88	2.56	0.04	0.6
RBD	RBD14	1	0	70.4	77.8	1.13	2	0.56	0.75
RBD	RBD15	1	1	63	66.7	0.88	0.93	0.51	0.21
RBD	RBD16	1	0	55.6	46.2	0.91	0.27	1.3	1.61
RBD	RBD17	1	1	66.7	74.1	0.81	1.48	0.21	0.74
RBD	RBD18	0	0	77.8	77.8	1.88	1.88	0.94	0.94
RBD	RBD19	1	1	85.2	66.7	2.25	1.04	0.28	0.96
RBD	RBD20	0	0	51.9	66.7	0.62	1.5	1.44	1
RBD	RBD21	1	0	77.8	76.9	1.57	1.39	0.17	0.26
RBD	RBD22	0	1	81.5	88.9	1.8	2.43	0.06	0.26
RBD	RBD23	0	0	63	48.1	1.31	0.27	1.1	1.61
RBD	RBD24	0	0	70.4	74.1	1.27	1.68	0.84	1.04
RBD	RBD25	0	0	63	48.1	1.31	0.27	1.1	1.61
RBD	RBD26	0	0	44.4	44.4	-0.13	-0.13	1.82	1.82
RBD	RBD27	0	0	66.7	70.4	1.21	1.04	1.28	0.32
RBD	RBD28	1	0	48.1	70.4	0.27	1.68	1.61	0.91
RBD	RBD29	1	0	81.5	70.4	2.08	1.44	0.84	1.16
RBD	RBD30	1	0	51.9	59.3	0.56	1.14	1.12	1.18
Please note that the following coding and abbreviations have been used:
Variable name:
variable.timepoint
Variables:
acc = accuracy (%)
d = d-prime/ perceptual sensitivity
c = judgement tendency (absolute values)
impairment_star_cancellation: 0 = not impaired; 1 = impaired
impairment_gesture_imitation: 0 = not impaired; 1 = impaired
Timepoints:
0.1 = pre training (Session 1)
0.2 = pre training (Session 2)
